# Supplementary material for: Genomic Landscape of Head and Neck Squamous Cell Carcinoma Across Different Anatomic Sites in Chinese Population
Source: Front Genet. 2021 Jun 14;12:680699. doi: 10.3389/fgene.2021.680699 (PMC8236955; doi:10.3389/fgene.2021.680699)
Supplement: Supplementary file 1 [file Data_Sheet_1.xlsx]

## Sheet: Table S1
Table S1: The demographic and clinicopathologic characteristics of the patients in the Chinese cohort.
Age at first cancer diagnosis (y, mean±SD)	56±13.5
<40, Number (%)	36 (11.4)
≥40 and <50, Number (%)	58 (18.3)
≥50 and <60, Number (%)	84 (26.5)
≥60 and <70, Number (%)	98 (30.9)
≥70, Number (%)	41 (12.9)
Gender, Number (%)
Female	67 (21.1)
Male	250 (78.9)
Anantomic site, Number (%)
HPC	36 (11.4)
LC	60 (18.9)
NPC	83 (26.2)
OCC	111 (35.0)
OPC	7 (2.2)
PSC	4 (1.3)
Unknown	16 (5.0)

## Sheet: Table S2
Table S2: List of 383 cancer-related genes in the panel of targeted next-generation sequencing.
ABL1	BCR	CHD2	ERBB2	FGR	IDH1	LYN	NFKBIA	POLD1	SDHB	TERT
ABL2	BIRC5	CHD4	ERBB3	FH	IDH2	LZTR1	NKX2-1	POLE	SDHC	TET2
ACVR1B	BLK	CHEK1	ERBB4	FLCN	IGF1R	MAGI2	NKX2-1	PPP2R1A	SDHD	TGFBR1
ACVR2A	BLM	CHEK2	ERCC1	FLT1	IGF2	MAP2K1	NOTCH1	PRDM1	SETD2	TGFBR2
ADAM29	BMX	CIC	ERG	FLT3	IKBKE	MAP2K2	NOTCH2	PREX2	SF3B1	TIE1
ADGRA2	BRAF	CRBN	ERRFI1	FLT4	IKZF1	MAP2K4	NOTCH3	PRKAR1A	SIK1	TMPRSS2
AKT1	BRCA1	CREBBP	ESR1	FOXL2	IL7R	MAP3K1	NPM1	PRKCI	SLIT2	TNFAIP3
AKT2	BRCA2	CRKL	ETV1	FOXP1	INHBA	MAP4K5	NRAS	PRKDC	SMAD2	TNFRSF14
AKT3	BRD4	CRLF2	ETV4	FRS2	INPP4B	MCL1	NRG1	PRSS8	SMAD3	TNFSF11
ALK	BRIP1	CSF1R	ETV5	FUBP1	IRF2	MDM2	NRG3	PTCH1	SMAD4	TNK2
AMER1	BTG1	CSK	ETV6	FYN	IRF4	MDM4	NSD1	PTEN	SMARCA2	TOP1
APC	BTK	CSNK1A1	EZH2	GABRA6	IRS2	MED12	NTRK1	PTK2	SMARCA4	TOP2A
AR	C11orf30	CTCF	FAM135B	GATA1	ITK	MEF2B	NTRK2	PTK6	SMARCB1	TP53
ARAF	CARD11	CTNNA1	FAM46C	GATA2	JAK1	MEN1	NTRK3	PTPN11	SMO	TPMT
ARFRP1	CBFB	CTNNB1	FANCA	GATA3	JAK2	MET	NUP93	QKI	SNCAIP	TSC1
ARID1A	CBL	CUL3	FANCC	GATA4	JAK3	MITF	PAK3	RAC1	SOCS1	TSC2
ARID1B	CCND1	CXCR4	FANCD2	GATA6	JUN	MLH1	PALB2	RAD50	SOX10	TSHR
ARID2	CCND2	CYLD	FANCE	GID4	KAT6A	MPL	PARK2	RAD51	SOX2	TYK2
ASXL1	CCND3	CYP2C19	FANCF	GLI1	KDM5A	MRE11A	PAX5	RAF1	SOX9	U2AF1
ATM	CCNE1	CYP2D6	FANCG	GLI2	KDM5C	MS4A1	PBRM1	RANBP2	SPEN	UGT1A1
ATR	CD274	DAXX	FANCL	GLI3	KDM6A	MSH2	PDCD1LG2	RARA	SPOP	VEGFA
ATRX	CD79A	DDR1	FAS	GNA11	KDR	MSH6	PDGFRA	RB1	SPTA1	VHL
AURKA	CD79B	DDR2	FAT1	GNA13	KEAP1	MST1R	PDGFRB	RBM10	SRC	WEE1
AURKB	CDC73	DICER1	FBXW7	GNAQ	KEL	MST1R	PDK1	RET	SRMS	WEE2
AXIN1	CDH1	DNMT3A	FGF10	GNAS	KIT	MTOR	PIK3C2B	RICTOR	STAG2	WISP3
AXL	CDK12	DOT1L	FGF14	GRIN2A	KLHL6	MUTYH	PIK3CA	RIT1	STAT3	WT1
BAP1	CDK4	DPYD	FGF19	GRM3	KMT2A	MYB	PIK3CB	RNF43	STAT4	XIAP
BARD1	CDK6	EGF	FGF23	GSK3B	KMT2C	MYC	PIK3CD	ROCK1	STK11	XPO1
BCL2	CDK8	EGFR	FGF3	H3F3A	KMT2D	MYCL	PIK3CG	ROCK2	STK24	YES1
BCL2L1	CDKN1A	EP300	FGF4	HCK	KRAS	MYCN	PIK3R1	ROS1	SUFU	ZBTB2
BCL2L11	CDKN1B	EPHA2	FGF6	HGF	LCK	MYD88	PIK3R2	RPTOR	SYK	ZNF217
BCL2L2	CDKN2A	EPHA3	FGFR1	HNF1A	LIMK1	NEK11	PKD2	RUNX1	TAF1	ZNF703
BCL6	CDKN2B	EPHA5	FGFR2	HRAS	LMO1	NF1	PLA2G1B	RUNX1T1	TBX3	ZNF750
BCOR	CDKN2C	EPHA7	FGFR3	HSD3B1	LRP1	NF2	PLCG2	RXRA	TCF7L2
BCORL1	CEBPA	EPHB1	FGFR4	HSP90AA1	LRP1B	NFE2L2	PMS2	SDHA	TEK

## Sheet: Table S3
Table S3: Mutation loads summary across different anatomic sites.
Site	Non-synonymous	Synonymous	Total	Mutation loads
HPC	7.25	1.61111	8.86111	5.62016
LC	8.26667	2.06667	10.3333	6.40827
NPC	3.62651	0.915663	4.54217	2.81124
OCC	4.5045	1.15315	5.65766	3.49186
All	5.5	1.3	6.8	4.2

## Sheet: Table S4
Table S4: Identified fusions in the patients of the Chinese cohort.
Sample	Fusion	Anantomic site_short	five_prime_transcript	five_prime_pos	five_prime_exon	three_prime_transcript	three_prime_pos	three_prime_exon	support_reads	COSMIC	ORF_new
18748S01X1	EGFR-APBA1	LC	NM_005228	chr7:55273880	1-28	NM_001163	chr9:72099264	1-2	190	N	unprediction
29227S01X1	TEX10-NTRK2	LC	NM_017746	chr9:103087126	1-9	NM_006180	chr9:87429626	15-21	88	N	inframe
41480S01X1	FGFR3-TACC3	LC	NM_000142	chr4:1808754	1-17	NM_006342	chr4:1740932	11-16	60	Y	inframe
9001S01X1	RARA-CDC6	LC	NM_000964	chr17:38501299	1-2	NM_001254	chr17:38457729	11-12	13	N	frameshift
17379S01X1	FGFR3-TACC3	NPC	NM_000142	chr4:1808894	1-18	NM_006342	chr4:1740215	11-16	54	Y	inframe
10428S01	FGFR1-PLAG1	OCC	NM_023110	chr8:38322613	1-1	NM_002655	chr8:57098369	2-5	229	Y	unprediction
41077S01X1	RET-GRIN2B	OCC	NM_020975	chr10:43608421	1-9	NM_000834	chr12:13971929	3-13	211	N	frameshift
48927S01X1	NUTM1-BRD4	OCC	NM_175741	chr15:34637903	1-1	NM_014299	chr19:15365241	11-12	38	N	unprediction
49619S01X1	BRD4-ILVBL	OCC	NM_014299	chr19:15359904	1-12	NM_006844	chr19:15232069	7-16	56	N	unprediction
51256S01X1	MYB-NFIB	OCC	NM_005375	chr6:135522073	1-12	NM_005596	chr9:14088655	9-9	20	Y	inframe
52088S01X1	SLC7A5-MET	OCC	NM_003486	chr16:87886873	1-1	NM_000245	chr7:116436994	21-21	50	N	unprediction
53694S01X1	MYB-NFIB	OCC	NM_005375	chr6:135539126	1-15	NM_005596	chr9:14087424	9-9	373	Y	unprediction
62564S01X1	IKZF3-ERBB2	OCC	NM_012481	chr17:37931355	1-7	NM_004448	chr17:37872691	14-27	146	N	inframe
13948S01X1	DNAH11-EGFR	PSC	NM_001277115	chr7:21676378	1-26	NM_005228	chr7:55240404	17-28	36	N	frameshift

## Sheet: Table S5
Table S5: Summary of microsatellite instability (MSI) in each patient of the Chinese cohort.
Sample	Anantomic_site_short	msi_level	msi_percent
46218S02X1	HPC	MSS	0.46
46276S01X1	HPC	MSS	0.58
46914S01X1	HPC	MSS	0.45
47732S01X1	HPC	MSS	0.37
49192S01X1	HPC	MSS	0.48
49446S01X1	HPC	MSS	0.38
51377S01X1	HPC	MSS	0.44
51960S01X1	HPC	MSS	0.48
53251S01X1	HPC	MSS	0.42
53253S01X1	HPC	MSS	0.49
53420S01X1	HPC	MSS	0.41
55542S01X1	HPC	MSS	0.06
55810S01X1	HPC	MSS	0.07
56245S01X1	HPC	MSS	0.04
59244S01X1	HPC	MSS	0
59956S01X1	HPC	MSS	0
61288S01X1	HPC	MSS	0.01
10312S01	HPC	MSS	0.49
10351S01	HPC	MSS	0.5
12376S01X1	HPC	MSS	0.45
13765S02X1	HPC	MSS	0.52
14023S01X1	HPC	MSS	0.39
15212S01X1	HPC	MSS	0.58
16543S01X1	HPC	MSS	0.48
16855S01	HPC	MSS	0.53
19035S01X1	HPC	MSS	0.46
25107S01X1	HPC	MSS	0.55
26041S01X1	HPC	MSS	0.4
29128S02	HPC	MSS	0.5
30706S01X1	HPC	MSS	0.47
32810S01X1	HPC	MSS	0.48
33463S01X1	HPC	MSS	0.49
33739S01X1	HPC	MSS	0.5
7854S01	HPC	MSS	0.01
9008S01	HPC	MSS	0
9034S01	HPC	MSS	0.01
37083S01X1	LC	MSS	0.59
38276S01X1	LC	MSS	0.57
38687S01X3	LC	MSS	0.52
39534S01X1	LC	MSS	0.48
40523S01X1	LC	MSS	0.54
41480S01X1	LC	MSS	0.5
41815S01X1	LC	MSS	0.47
42538S01X1	LC	MSS	0.51
44776S01X1	LC	MSS	0.53
45665S01X1	LC	MSS	0.47
46482S01X1	LC	MSS	0.5
46628S01X1	LC	MSS	0.48
46685S02X1	LC	MSS	0.5
47136S01X1	LC	MSS	0.44
47322S01X1	LC	MSS	0.45
47344S01X3	LC	MSS	0.42
48387S01X1	LC	MSS	0.47
49129S01X1	LC	MSS	0.47
49334S01X1	LC	MSS	0.39
51324S01X1	LC	MSS	0.61
53675S01X1	LC	MSS	0.08
54931S01X1	LC	MSS	0.08
55018S01X1	LC	MSS	0.06
56508S01X1	LC	MSS	0.05
57070S01X1	LC	MSS	0.06
62632S01X1	LC	MSS	0.01
63250S01X1	LC	MSS	0.04
9001S01X1	LC	MSS	0.42
10229S02	LC	MSS	0.54
10418S01	LC	MSS	0.52
10663S01	LC	MSS	0.48
11175S01X1	LC	MSS	0.45
11458S01X1	LC	MSS	0.54
12488S01X1	LC	MSS	0.47
12830S03X1	LC	MSS	0.54
13489S01X1	LC	MSS	0.46
13673S01X1	LC	MSS	0.49
13858S01X1	LC	MSS	0.64
14291S01X1	LC	MSS	0.47
14646S01X1	LC	MSS	0.5
15367S01X1	LC	MSS	0.5
15637S01X1	LC	MSS	0.41
15858S01X3	LC	MSS	0.37
16202S01X1	LC	MSS	0.48
16749S01X1	LC	MSS	0.47
18433S01X1	LC	MSS	0.52
18452S01X1	LC	MSS	0.54
18748S01X1	LC	MSS	0.62
19064S01X1	LC	MSS	0.58
23197S01X1	LC	MSS	0.46
23756S01X1	LC	MSS	0.44
29227S01X1	LC	MSS	0.53
29328S01X1	LC	MSI-H	0.91
31554S01X1	LC	MSS	0.45
33482S01X1	LC	MSS	0.42
7886S01	LC	MSS	0.01
7935S01	LC	MSS	0
8944S01	LC	MSS	0.01
9295S01	LC	MSS	0.01
9382S01	LC	MSS	0.01
36781S01X1	NPC	MSS	0.55
37542S01X1	NPC	MSS	0.51
37657S01X1	NPC	MSS	0.48
37733S02	NPC	MSS	0.55
38463S01X1	NPC	MSS	0.48
38981S01X1	NPC	MSS	0.49
39704S01X1	NPC	MSS	0.59
40570S01X1	NPC	MSS	0.45
41724S01X1	NPC	MSS	0.22
42063S01	NPC	MSS	0.4
42736S01X1	NPC	MSS	0.44
43738S01X1	NPC	MSS	0.55
44163S01	NPC	MSS	0.54
44698S01X1	NPC	MSS	0.5
44846S01X3	NPC	MSS	0.48
45418S01X1	NPC	MSS	0.46
45695S01X1	NPC	MSS	0.57
45864S01	NPC	MSS	0.5
47728S01X1	NPC	MSS	0.45
48142S01X1	NPC	MSS	0.53
49105S01X1	NPC	MSS	0.48
49271S01X1	NPC	MSS	0.48
50875S01X1	NPC	MSS	0.46
50946S01X1	NPC	MSS	0.46
51089S01X1	NPC	MSS	0.45
52765S01X1	NPC	MSI-H	0.78
52943S01X3	NPC	MSS	0.46
53558S01X1	NPC	MSS	0.52
54182S01X1	NPC	MSS	0.06
54259S01X1	NPC	MSS	0.05
54303S01X1	NPC	MSS	0.06
54592S01X1	NPC	MSS	0.06
54667S01X1	NPC	MSS	0.05
54871S01X1	NPC	MSS	0.04
55983S01X1	NPC	MSS	0.06
56109S01X1	NPC	MSS	0.06
57966S02X1	NPC	MSS	0.04
58072S01	NPC	MSS	0.06
58490S01X1	NPC	MSS	0.08
58559S01X3	NPC	MSS	0
59630S01X1	NPC	MSS	0.01
61226S01X1	NPC	MSS	0.01
62018S01X1	NPC	MSS	0
62346S01X1	NPC	MSS	0
62391S01X1	NPC	MSS	0.01
62398S01X1	NPC	MSS	0.03
62516S01X1	NPC	MSS	0.02
62625S01X1	NPC	MSS	0.03
11936S01X1	NPC	MSS	0.44
12181S01X1	NPC	MSS	0.5
12381S01	NPC	MSS	0.46
13324S02X1	NPC	MSS	0.68
13624S01	NPC	MSS	0.59
13625S01	NPC	MSS	0.47
14458S01X1	NPC	MSS	0.44
14598S01X1	NPC	MSS	0.47
14620S01X1	NPC	MSS	0.48
16305S01X1	NPC	MSS	0.49
17096S01X1	NPC	MSS	0.42
17340S01X1	NPC	MSS	0.49
17379S01X1	NPC	MSS	0.44
18104S01X1	NPC	MSS	0.47
18454S01X1	NPC	MSS	0.45
18682S01	NPC	MSS	0.5
19010S01	NPC	MSS	0.52
22755S01X1	NPC	MSS	0.53
25206S01X1	NPC	MSS	0.44
25660S01X1	NPC	MSS	0.48
27095S01X1	NPC	MSS	0.45
28164S01X1	NPC	MSS	0.45
28326S01X1	NPC	MSS	0.54
28788S01X1	NPC	MSS	0.44
28864S01X1	NPC	MSS	0.46
32523S01X1	NPC	MSS	0.5
33089S01X1	NPC	MSS	0.47
33934S01X1	NPC	MSS	0.57
34627S01X1	NPC	MSS	0.48
34787S02X1	NPC	MSS	0.52
35566S01X1	NPC	MSS	0.6
35798S01X1	NPC	MSS	0.51
36550S01X3	NPC	MSS	0.43
6637S02	NPC	MSS	0.44
9832S01	NPC	MSS	0.44
36211S01X1	OCC	MSS	0.53
37336S01X1	OCC	MSS	0.55
38886S01X3	OCC	MSS	0.51
38888S01X3	OCC	MSS	0.45
40335S01X1	OCC	MSS	0.47
40367S01X1	OCC	MSS	0.72
40862S01X1	OCC	MSS	0.61
41077S01X1	OCC	MSS	0.45
41566S01X1	OCC	MSS	0.49
41700S01X1	OCC	MSS	0.49
41993S01X1	OCC	MSS	0.52
42992S01X1	OCC	MSS	0.61
42994S02X1	OCC	MSS	0.43
43207S01X1	OCC	MSS	0.4
43366S03X1	OCC	MSS	0.45
44262S02X1	OCC	MSS	0.52
44345S01X1	OCC	MSS	0.65
44767S01	OCC	MSS	0.51
45247S01X1	OCC	MSS	0.44
45318S01X1	OCC	MSS	0.56
46159S01X1	OCC	MSS	0.46
46164S01X1	OCC	MSS	0.53
46907S01X1	OCC	MSS	0.55
47011S01X3	OCC	MSS	0.48
47012S01	OCC	MSS	0.62
47382S01X1	OCC	MSS	0.46
48051S01X1	OCC	MSS	0.41
48065S01X1	OCC	MSS	0.48
48526S01X1	OCC	MSS	0.42
48546S01X1	OCC	MSS	0.57
48927S01X1	OCC	MSS	0.46
48928S01X1	OCC	MSS	0.48
48998S01X1	OCC	MSS	0.43
49619S01X1	OCC	MSS	0.57
50255S01X1	OCC	MSS	0.41
50605S01X1	OCC	MSS	0.47
50862S01X1	OCC	MSS	0.5
51013S01X1	OCC	MSS	0.47
51177S01X1	OCC	MSS	0.63
51256S01X1	OCC	MSS	0.49
51454S01X1	OCC	MSS	0.52
51498S01X1	OCC	MSS	0.54
51673S01X1	OCC	MSS	0.53
52088S01X1	OCC	MSS	0.52
52089S01X4	OCC	MSS	0.51
52357S01X1	OCC	MSS	0.43
52826S01X1	OCC	MSS	0.49
53062S01X1	OCC	MSS	0.05
53163S01X1	OCC	MSS	0.44
53572S01X1	OCC	MSS	0.04
53694S01X1	OCC	MSS	0.04
53907S01X1	OCC	MSS	0.06
54355S03	OCC	MSS	0.05
54600S01X1	OCC	MSS	0.08
55118S01X1	OCC	MSS	0.07
55844S01X1	OCC	MSS	0.05
56685S01X1	OCC	MSS	0.04
56765S01X1	OCC	MSS	0.06
57773S01X1	OCC	MSS	0.06
57866S01X1	OCC	MSS	0.06
57868S01X1	OCC	MSS	0.04
57969S01X1	OCC	MSS	0.05
58325S01X1	OCC	MSS	0.06
58927S01X1	OCC	MSS	0.02
59110S01X1	OCC	MSS	0.04
60348S01X1	OCC	MSS	0
60358S01X1	OCC	MSS	0.03
60632S01X1	OCC	MSS	0.03
61015S01X1	OCC	MSS	0.05
62005S01X1	OCC	MSS	0.01
62040S01X1	OCC	MSS	0.01
62465S01X1	OCC	MSS	0
62564S01X1	OCC	MSS	0.02
63013S01X1	OCC	MSS	0
10292S01	OCC	MSS	0.56
10428S01	OCC	MSS	0.5
10810S01	OCC	MSS	0.48
12561S01	OCC	MSS	0.45
12566S01X1	OCC	MSS	0.39
13877S01	OCC	MSS	0.56
15425S01X1	OCC	MSS	0.57
17973S01X1	OCC	MSS	0.44
18122S01X1	OCC	MSS	0.59
18935S01X1	OCC	MSS	0.46
26092S01X1	OCC	MSS	0.47
26431S01X1	OCC	MSS	0.44
26615S01X1	OCC	MSS	0.45
26784S01X3	OCC	MSS	0.44
26810S01X1	OCC	MSS	0.47
27570S01X1	OCC	MSS	0.46
27895S01X1	OCC	MSS	0.49
29513S01X1	OCC	MSS	0.42
30212S01X1	OCC	MSS	0.51
30428S01X1	OCC	MSS	0.53
31252S02X1	OCC	MSS	0.56
31482S02X1	OCC	MSS	0.46
31484S01X1	OCC	MSS	0.55
32403S01X1	OCC	MSS	0.55
32859S01X1	OCC	MSS	0.61
33942S01X1	OCC	MSS	0.46
34104S01X1	OCC	MSS	0.45
34108S02X1	OCC	MSS	0.5
35347S01X1	OCC	MSS	0.44
35719S01X1	OCC	MSS	0.49
39095S01X1	OCC	MSS	0.44
8193S01	OCC	MSS	0.01
8420S01	OCC	MSS	0.02
8544S01	OCC	MSS	0
8566S02	OCC	MSS	0.01
9038S01	OCC	MSS	0
9339S01	OCC	MSS	0
36901S01X3	OPC	MSS	0.53
55142S01X1	OPC	MSS	0.04
62630S01X1	OPC	MSS	0.03
10179S01	OPC	MSS	0.51
7899S01	OPC	MSS	0.01
8723S01	OPC	MSS	0
9155S01	OPC	MSS	0
56283S01X1	PSC	MSS	0.04
57041S01X1	PSC	MSS	0.06
13948S01X1	PSC	MSS	0.52
25643S01X1	PSC	MSS	0.57
42142S01X3	Unknown	MSI-H	0.77
43809S01X1	Unknown	MSS	0.43
45267S01X1	Unknown	MSS	0.66
45362S01X1	Unknown	MSS	0.56
52013S01X1	Unknown	MSS	0.44
61212S01X1	Unknown	MSS	0.02
62197S01X1	Unknown	MSS	0.01
62523S01X1	Unknown	MSS	0.03
12769S01	Unknown	MSS	0.43
23471S02X1	Unknown	MSS	0.45
24630S01X1	Unknown	MSS	0.42
26324S01X1	Unknown	MSS	0.46
33764S01X1	Unknown	MSS	0.5
34788S01X1	Unknown	MSS	0.41
34978S01X1	Unknown	MSS	0.43
9147S01	Unknown	MSS	0.02

## Sheet: Table S6
Table S6: Identified actionable alterations in each patient of the Chinese cohort.
Sample	Anatomic_site	LEVEL_1	LEVEL_2	LEVEL_3A	LEVEL_3B	LEVEL_4	LEVEL_R1	LEVEL_R2	LEVEL_R3	HIGHEST_LEVEL	oncogenic_mutations	actionable_mutations	oncogenic_mutations
9034S01	HPC				Capecitabine+Trastuzumab+Tucatinib,Carboplatin-Taxol Regimen+Trastuzumab,Lapatinib+Trastuzumab,Trastuzumab,Trastuzumab Deruxtecan,Trastuzumab+Pertuzumab,Ado-Trastuzumab Emtansine,Lapatinib(ERBB2 Amplification);Debio1347,BGJ398,Erdafitinib,AZD4547(FGFR1 Amplification);Milademetan Tosylate,RO5045337(MDM2 Amplification)	Palbociclib,Ribociclib,Abemaciclib(CDKN2A Deletion)				LEVEL_3B	KMT2D p.F2798fs;TP53 Splice_Site;CCND1 Amplification;CDKN2A Deletion;EGFR Amplification;ERBB2 Amplification;FGF19 Amplification;FGFR1 Amplification;KDM5A Amplification;MDM2 Amplification	4	10
55810S01X1	HPC				Olaparib(CDK12 p.Q547X);Fulvestrant+Alpelisib,GDC-0077,Copanlisib+Fulvestrant(PIK3CA p.E365K)	Pembrolizumab,Nivolumab,Cemiplimab(CDK12 p.Q547X)				LEVEL_3B	MAP2K4 p.R228K;CDK12 p.Q547X;PIK3CA p.E365K;KMT2C p.S3865X;KDM6A p.S982X	3	5
56245S01X1	HPC				Capecitabine+Trastuzumab+Tucatinib,Carboplatin-Taxol Regimen+Trastuzumab,Lapatinib+Trastuzumab,Trastuzumab,Trastuzumab Deruxtecan,Trastuzumab+Pertuzumab,Ado-Trastuzumab Emtansine,Lapatinib(ERBB2 Amplification);Debio1347,BGJ398,Erdafitinib,AZD4547(FGFR1 Amplification)	Palbociclib,Ribociclib,Abemaciclib(CDKN2A Deletion)				LEVEL_3B	TP53 p.P184fs;NOTCH3 p.G1269fs;FAT1 p.E2351X;CDKN2A Deletion;CDKN2B Deletion;ERBB2 Amplification;FGFR1 Amplification	3	7
7854S01	HPC				Palbociclib,Abemaciclib(CDK4 Amplification);Milademetan Tosylate,RO5045337(MDM2 Amplification)	Palbociclib,Ribociclib,Abemaciclib(CDKN2A p.E120X)				LEVEL_3B	TP53 p.S34X;DNMT3A p.A80fs;CDKN2A p.E120X;CCND1 Amplification;CDK4 Amplification;FGF19 Amplification;GLI1 Amplification;MDM2 Amplification;RB1 Deletion	3	9
14023S01X1	HPC				Capecitabine+Trastuzumab+Tucatinib,Carboplatin-Taxol Regimen+Trastuzumab,Lapatinib+Trastuzumab,Trastuzumab,Trastuzumab Deruxtecan,Trastuzumab+Pertuzumab,Ado-Trastuzumab Emtansine,Lapatinib(ERBB2 Amplification)	Palbociclib,Ribociclib,Abemaciclib(CDKN2A p.R58X)				LEVEL_3B	TP53 p.R141H;CDKN2A p.R58X;ERBB2 Amplification;PIK3CA Amplification	2	4
29128S02	HPC				Fulvestrant+Alpelisib,GDC-0077,Copanlisib+Fulvestrant(PIK3CA p.Y1021H)	Palbociclib,Ribociclib,Abemaciclib(CDKN2A p.Q50X)				LEVEL_3B	PIK3CA p.Y1021H;CDKN2A p.Q50X	2	2
32810S01X1	HPC				Debio1347,BGJ398,Erdafitinib,AZD4547(FGFR1 Amplification)	Palbociclib,Ribociclib,Abemaciclib(CDKN2A p.A102fs)				LEVEL_3B	EP300 Splice_Site;CDKN2A p.A102fs;CCND1 Amplification;FGF19 Amplification;FGFR1 Amplification	2	5
46218S02X1	HPC				Fulvestrant+Alpelisib,GDC-0077,Copanlisib+Fulvestrant(PIK3CA p.E542K)	GSK2636771,AZD8186(PTEN Splice_Site)				LEVEL_3B	PTEN Splice_Site;RB1 p.K8X;EP300 p.R86X;PIK3CA p.E542K;FAT1 p.E3699X	2	5
9008S01	HPC				Cabozantinib,Crizotinib(MET Amplification)	Palbociclib,Ribociclib,Abemaciclib(CDKN2A Deletion)				LEVEL_3B	WT1 p.R352X;TP53 p.R150W;CCND1 Amplification;CDK6 Amplification;CDKN2A Deletion;CDKN2B Deletion;EPHA3 Deletion;FGF19 Amplification;MET Amplification	2	9
10312S01	HPC					Palbociclib,Ribociclib,Abemaciclib(CDKN2A p.A85fs)				LEVEL_4	TP53 p.R141L;FAT1 p.G3884X;CDKN2A p.A85fs;CCND2 Amplification;EGFR Amplification;JAK2 Amplification;KDM5A Amplification;KRAS Amplification;PIK3CA Amplification	1	9
10351S01	HPC					Palbociclib,Ribociclib,Abemaciclib(CDKN2A Deletion)				LEVEL_4	TP53 p.R150W;CCND1 Amplification;CDKN2A Deletion;FGF19 Amplification	1	4
26041S01X1	HPC					Palbociclib,Ribociclib,Abemaciclib(CDKN2A Deletion)				LEVEL_4	TP53 p.P169fs;KDM6A p.I810fs;CCND1 Amplification;CDKN2A Deletion;CDKN2B Deletion;FGF19 Amplification;MYC Amplification	1	7
30706S01X1	HPC					Palbociclib,Ribociclib,Abemaciclib(CDKN2A Deletion)				LEVEL_4	TET2 p.R1161T;CCND1 Amplification;CDKN2A Deletion;CDKN2B Deletion;FGF19 Amplification;PIK3CA Amplification	1	6
33739S01X1	HPC				Everolimus(TSC1 p.R194X)					LEVEL_3B	NOTCH2 p.C1448fs;TSC1 p.R194X	1	2
46914S01X1	HPC				Fulvestrant+Alpelisib,GDC-0077,Copanlisib+Fulvestrant(PIK3CA p.E545Q)					LEVEL_3B	KMT2D p.E3530X;PIK3CA p.E545Q;MYC Amplification	1	3
47732S01X1	HPC				Fulvestrant+Alpelisib,GDC-0077,Copanlisib+Fulvestrant(PIK3CA p.P471L)					LEVEL_3B	TP53 p.Q13X;PIK3CA p.P471L;CCND1 Amplification;FGF19 Amplification;NKX2-1 Amplification;PIK3CA Amplification	1	6
49446S01X1	HPC					Palbociclib,Ribociclib,Abemaciclib(CDKN2A Deletion)				LEVEL_4	TP53 p.113_114del;CCND1 Amplification;CDKN2A Deletion;CDKN2B Deletion;FGF19 Amplification;PIK3CA Amplification	1	6
51377S01X1	HPC					Palbociclib,Ribociclib,Abemaciclib(CDKN2A Deletion)				LEVEL_4	CREBBP p.H363fs;CYLD p.E635X;TP53 p.Y68X;CCND1 Amplification;CDKN2A Deletion;CDKN2B Deletion;FGF19 Amplification;MCL1 Amplification	1	8
53251S01X1	HPC					Palbociclib,Ribociclib,Abemaciclib(CDKN2A p.E10fs)				LEVEL_4	ARID1A p.P1574fs;TP53 p.R210X;CDKN2A p.E10fs;CCND1 Amplification;FGF19 Amplification	1	5
59244S01X1	HPC					GSK2636771,AZD8186(PTEN p.P96fs)				LEVEL_4	PTEN p.P96fs;TP53 p.R210X;FAT1 p.G2234X	1	3
61288S01X1	HPC				Niraparib,Olaparib,Talazoparib,Rucaparib(BRCA1 p.E1167X)					LEVEL_3B	BLM p.L1140fs;TP53 p.E66X;BRCA1 p.E1167X;KDM6A p.R440X;CCND1 Amplification;FGF19 Amplification;PIK3CA Amplification	1	7
12376S01X1	HPC										CCND1 Amplification;CDH1 Deletion;FGF19 Amplification;PIK3CA Amplification	0	4
13765S02X1	HPC										FAS p.K61fs;TP53 p.S129fs;EP300 Splice_Site;NOTCH1 p.G707fs;RB1 Deletion	0	5
15212S01X1	HPC										TP53 p.P50fs;CDK6 Amplification;CDKN2B Deletion;KDM6A Deletion;VHL Deletion	0	5
16543S01X1	HPC										FUBP1 p.R65fs;TP53 p.Q35X;TGFBR2 p.E125fs;FAT1 p.I3898fs;PIK3CA Amplification	0	5
16855S01	HPC										TP53 p.M114R;CCND3 Amplification;VEGFA Amplification	0	3
19035S01X1	HPC										TP53 p.R81X;NOTCH1 p.G403fs;CCND1 Amplification;FGF19 Amplification;PIK3CA Amplification	0	5
25107S01X1	HPC										TP53 p.C110F;BCL6 Amplification;CCND1 Amplification;EPHA3 Deletion;FGF19 Amplification;PIK3CA Amplification	0	6
33463S01X1	HPC										TP53 p.E155fs;KDR Amplification;KIT Amplification;MYC Amplification;PDGFRA Amplification;PIK3CA Amplification	0	6
46276S01X1	HPC										NOTCH2 p.D757fs;TP53 ;TP53 p.R141C;TP53 p.G112fs;TP53 p.N107D;CCND1 Amplification;EGFR Amplification;FGF19 Amplification;MYC Amplification	0	9
49192S01X1	HPC										CCND1 Amplification;FGF19 Amplification	0	2
51960S01X1	HPC										KMT2D p.Q3580X;TP53 p.R135fs;TP53 p.I123fs;CCND1 Amplification;FGF19 Amplification	0	5
53253S01X1	HPC										TP53 p.L32fs;FAT1 p.P4289fs	0	2
53420S01X1	HPC										TP53 Splice_Site;CCND1 Amplification;FGF19 Amplification;MYC Amplification;MYCL Amplification	0	5
55542S01X1	HPC										KEAP1 p.I461T;PIK3R2 p.D557Y;RAD50 Splice_Site	0	3
59956S01X1	HPC										KMT2D p.G1625X;CCNE1 Amplification;CDKN2B Deletion	0	3
29328S01X1	LC	Keytruda(MSI-H)			Olaparib,Talazoparib,Rucaparib,Niraparib(BRCA2 p.T3030fs)	GSK2636771,AZD8186(PTEN p.T321fs)				LEVEL_1	PTEN p.T321fs;WT1 p.Q31X;HNF1A p.P289fs;BRCA2 p.T3030fs;TP53 p.G113C;LZTR1 p.T7fs;TGFBR2 p.E125fs;APC p.T1519fs;APC p.K2230fs;KMT2C p.K2797fs;NOTCH1 p.E242fs;ATRX p.R802fs;MSI-H	3	13
10663S01	LC				Capecitabine+Trastuzumab+Tucatinib,Carboplatin-Taxol Regimen+Trastuzumab,Lapatinib+Trastuzumab,Trastuzumab,Trastuzumab Deruxtecan,Trastuzumab+Pertuzumab,Ado-Trastuzumab Emtansine,Lapatinib(ERBB2 Amplification)	Palbociclib,Ribociclib,Abemaciclib(CDKN2A Deletion)				LEVEL_3B	FLT3 p.L943S;CREBBP p.C1770X;FANCA p.L507fs;FAT1 p.L32fs;SMO p.V321M;CCND1 Amplification;CDKN2A Deletion;CDKN2B Deletion;ERBB2 Amplification;FGF19 Amplification;VHL Deletion	2	11
11175S01X1	LC				Cabozantinib,Crizotinib(MET Amplification)	Palbociclib,Ribociclib,Abemaciclib(CDKN2A Deletion)				LEVEL_3B	TP53 p.Q65X;EPHA7 p.G723fs;CDKN2A Deletion;CDKN2B Deletion;DDR2 Amplification;MET Amplification;MYC Amplification	2	7
11458S01X1	LC				Everolimus(TSC1 p.S591fs)	Palbociclib,Ribociclib,Abemaciclib(CDKN2A Deletion)				LEVEL_3B	TP53 p.I123T;TSC1 p.S591fs;CCND1 Amplification;CDKN2A Deletion;FGF19 Amplification	2	5
13858S01X1	LC				Imatinib(KIT p.R888W);Debio1347,BGJ398,Erdafitinib,AZD4547(FGFR1 Amplification)					LEVEL_3B	KIT p.R888W;NOTCH1 p.Q1684fs;FGFR1 Amplification;MYC Amplification	2	4
15858S01X3	LC				Everolimus(TSC1 p.Q109X)	Palbociclib,Ribociclib,Abemaciclib(CDKN2A Deletion)				LEVEL_3B	TP53 p.H76fs;ASXL1 p.S852X;EP300 p.Q2023X;VHL p.R79C;FBXW7 p.S560X;TSC1 p.Q109X;CDKN2A Deletion;KDM5A Amplification	2	8
23756S01X1	LC				Debio1347,BGJ398,Erdafitinib,AZD4547(FGFR1 Amplification)	Palbociclib,Ribociclib,Abemaciclib(CDKN2A p.R58X)				LEVEL_3B	KMT2D p.E595X;TP53 p.R174X;TP53 p.R81X;KMT2C p.S939fs;CDKN2A p.R58X;FGFR1 Amplification;PIK3CA Amplification	2	7
41480S01X1	LC				Debio1347,Erdafitinib,BGJ398,AZD4547(FGFR3-TACC3)	Palbociclib,Ribociclib,Abemaciclib(CDKN2A Deletion)				LEVEL_3B	BRD4 Amplification;CDKN2A Deletion;CDKN2B Deletion;FGFR3-TACC3	2	4
45665S01X1	LC					Palbociclib,Ribociclib,Abemaciclib(CDKN2A p.W110X);Palbociclib,Ribociclib,Abemaciclib(CDKN2A Splice_Site)				LEVEL_4	TP53 p.G147W;CDKN2A p.W110X;CDKN2A Splice_Site	2	3
47136S01X1	LC					GSK2636771,AZD8186(PTEN p.T2fs);Palbociclib,Ribociclib,Abemaciclib(CDKN2A Deletion)				LEVEL_4	PTEN p.T2fs;KMT2D p.R2471X;TP53 p.R141L;TP53 p.L75X;CDKN2A Deletion;CDKN2B Deletion;PIK3CA Amplification	2	7
48387S01X1	LC				Fulvestrant+Alpelisib,GDC-0077,Copanlisib+Fulvestrant(PIK3CA p.E545K)	Palbociclib,Ribociclib,Abemaciclib(CDKN2A Deletion)				LEVEL_3B	TP53 p.R43fs;PIK3CA p.E545K;KDR p.S1100F;FAT1 p.Q603fs;KDM6A p.Q588X;CDK6 Amplification;CDKN2A Deletion;CDKN2B Deletion	2	8
49334S01X1	LC				Fulvestrant+Alpelisib,GDC-0077,Copanlisib+Fulvestrant(PIK3CA p.M1043I)	Palbociclib,Ribociclib,Abemaciclib(CDKN2A Deletion)				LEVEL_3B	KMT2D p.E5286X;TP53 p.V15fs;PIK3CA p.M1043I;CDKN2A Deletion;CDKN2B Deletion;PIK3CA Amplification	2	6
55018S01X1	LC				Cabozantinib,Crizotinib(MET Amplification)	Palbociclib,Ribociclib,Abemaciclib(CDKN2A Deletion)				LEVEL_3B	TP53 Splice_Site;CCND1 Amplification;CDK6 Amplification;CDKN2A Deletion;CDKN2B Deletion;FGF19 Amplification;MET Amplification	2	7
7935S01	LC				Ado-Trastuzumab Emtansine,Neratinib(ERBB2 p.V839M)	Palbociclib,Ribociclib,Abemaciclib(CDKN2A Deletion)				LEVEL_3B	TP53 p.R210X;ERBB2 p.V839M;ARID1A Deletion;BCL6 Amplification;CDKN2A Deletion;CDKN2B Deletion;FANCA Deletion;PIK3CA Amplification;PMS2 Deletion	2	9
9382S01	LC				Cabozantinib,Crizotinib(MET Amplification)	Palbociclib,Ribociclib,Abemaciclib(CDKN2A Deletion)				LEVEL_3B	KMT2D p.K1466fs;TP53 p.E72X;MED12 p.D34G;CDKN2A Deletion;MET Amplification;PIK3CA Amplification;VHL Deletion	2	7
12830S03X1	LC					Palbociclib,Ribociclib,Abemaciclib(CDKN2A p.P75fs)				LEVEL_4	TP53 p.Y102X;CDKN2A p.P75fs	1	2
13673S01X1	LC					GSK2636771,AZD8186(PTEN Deletion)				LEVEL_4	CBL Deletion;CYLD Deletion;PTEN Deletion;SUFU Deletion	1	4
14291S01X1	LC					GSK2636771,AZD8186(PTEN p.K289X)				LEVEL_4	PTEN p.K289X;TP53 p.R141C;FAT1 p.V451fs;MYC Amplification	1	4
16202S01X1	LC					Palbociclib,Ribociclib,Abemaciclib(CDKN2A Deletion)				LEVEL_4	TP53 p.Q185fs;TP53 p.P59fs;CDKN2A Deletion;MYC Amplification	1	4
18452S01X1	LC					Palbociclib,Ribociclib,Abemaciclib(CDKN2A p.D108V)				LEVEL_4	ARID1A p.Q2273fs;RUNX1 p.E196X;CDKN2A p.D108V;BCL6 Amplification;CCND1 Amplification;EZH2 Amplification;FGF19 Amplification;PIK3CA Amplification	1	8
18748S01X1	LC					Palbociclib,Ribociclib,Abemaciclib(CDKN2A Deletion)				LEVEL_4	TP53 p.Q13X;PPP2R1A Splice_Site;CCND1 Amplification;CDKN2A Deletion;CDKN2B Deletion;EGFR Amplification;FGF19 Amplification;MCL1 Amplification;MYC Amplification;PIK3CA Amplification	1	10
23197S01X1	LC					Palbociclib,Ribociclib,Abemaciclib(CDKN2A Splice_Site)				LEVEL_4	TP53 Splice_Site;TET2 p.T1251M;CDKN2A Splice_Site;CCND1 Amplification;FGF19 Amplification;NKX2-1 Amplification;PIK3CA Amplification;VHL Deletion	1	8
29227S01X1	LC	Larotrectinib,Entrectinib(TEX10-NTRK2)								LEVEL_1	KMT2D p.E1667X;TP53 p.V83fs;NOTCH3 p.E1924X;NOTCH1 p.C580fs;NKX2-1 Amplification;TEX10-NTRK2	1	6
38687S01X3	LC				Debio1347,BGJ398,Erdafitinib,AZD4547(FGFR1 Amplification)					LEVEL_3B	TP53 p.P146L;FGFR1 Amplification;KRAS Amplification	1	3
39534S01X1	LC					Palbociclib,Ribociclib,Abemaciclib(CDKN2A p.A100fs)				LEVEL_4	KMT2D p.P4048fs;TP53 p.Q35X;EPHA3 p.C244X;CDKN2A p.A100fs	1	4
40523S01X1	LC					Palbociclib,Ribociclib,Abemaciclib(CDKN2A p.T77fs)				LEVEL_4	KMT2D p.R5448X;TP53 p.L54fs;FAT1 p.M3832fs;CDKN2A p.T77fs	1	4
42538S01X1	LC					Palbociclib,Ribociclib,Abemaciclib(CDKN2A Deletion)				LEVEL_4	CCND1 Amplification;CDKN2A Deletion;CDKN2B Deletion;FGF19 Amplification	1	4
44776S01X1	LC				Capecitabine+Trastuzumab+Tucatinib,Carboplatin-Taxol Regimen+Trastuzumab,Lapatinib+Trastuzumab,Trastuzumab,Trastuzumab Deruxtecan,Trastuzumab+Pertuzumab,Ado-Trastuzumab Emtansine,Lapatinib(ERBB2 Amplification)					LEVEL_3B	NOTCH1 p.Q896X;EGFR Amplification;ERBB2 Amplification;NKX2-1 Amplification	1	4
46685S02X1	LC					Trametinib,Cobimetinib,Binimetinib(KRAS p.G12V)				LEVEL_4	KRAS p.G12V;TP53 p.E207X;CCND1 Amplification;FGF19 Amplification	1	4
47322S01X1	LC					Palbociclib,Ribociclib,Abemaciclib(CDKN2A Deletion)				LEVEL_4	TP53 p.P87fs;BRD4 Amplification;CDKN2A Deletion;CDKN2B Deletion;MEF2B Amplification;PIK3R2 Amplification	1	6
49129S01X1	LC					Palbociclib,Ribociclib,Abemaciclib(CDKN2A Deletion)				LEVEL_4	KMT2D p.Q2553X;KMT2D p.E614X;TP53 p.R141H;FAT1 p.S150X;CCND1 Amplification;CDKN2A Deletion;CDKN2B Deletion;FGF19 Amplification;KDR Amplification;KIT Amplification;MYC Amplification;PDGFRA Amplification	1	12
51324S01X1	LC					Palbociclib,Ribociclib,Abemaciclib(CDKN2A Deletion)				LEVEL_4	KMT2D p.Q791fs;TP53 Splice_Site;SETD2 ;AKT2 Amplification;BCL6 Amplification;CCND1 Amplification;CDKN2A Deletion;CDKN2B Deletion;FGF19 Amplification;PIK3CA Amplification	1	10
53675S01X1	LC					Palbociclib,Ribociclib,Abemaciclib(CDKN2A Deletion)				LEVEL_4	CCND1 Amplification;CDKN2A Deletion;CDKN2B Deletion;FGF19 Amplification;KDR Amplification;KIT Amplification;PDGFRA Amplification;PIK3CA Amplification;PIK3CB Amplification	1	9
9001S01X1	LC					Palbociclib,Ribociclib,Abemaciclib(CDKN2A Deletion)				LEVEL_4	BCL6 Amplification;CDKN2A Deletion;CDKN2B Deletion;KDM6A Deletion;MYCL Amplification;PIK3CA Amplification;RARA-CDC6	1	7
9295S01	LC					Palbociclib,Ribociclib,Abemaciclib(CDKN2A Deletion)				LEVEL_4	KMT2D p.Q5315X;TP53 p.S60fs;FAT1 Splice_Site;CD274 Amplification;CDKN2A Deletion;JAK2 Amplification;KEAP1 Deletion;PDCD1LG2 Amplification;RAD51 Deletion;VHL Deletion	1	10
10229S02	LC											0	0
10418S01	LC										CTCF Splice_Site	0	1
12488S01X1	LC										ARID1A p.H495fs	0	1
13489S01X1	LC										KMT2D p.C247fs;TP53 p.C143F;NOTCH1 p.357_358del	0	3
14646S01X1	LC										TP53 p.R117S;TP53 p.Y102C;BCL6 Amplification;CCND1 Amplification;FGF19 Amplification;NKX2-1 Amplification;PIK3CA Amplification	0	7
15367S01X1	LC										CREBBP p.R1354X;VHL Deletion	0	2
15637S01X1	LC										KMT2D p.L656fs;TP53 p.R141C	0	2
16749S01X1	LC										TP53 p.R205L;EP300 p.D1399N;FBXW7 p.R425G;NOTCH1 p.S1004X	0	4
18433S01X1	LC										TP53 p.C9X;NOTCH1 p.Q228X;CCND1 Amplification;FGF19 Amplification;PIK3CA Amplification	0	5
19064S01X1	LC											0	0
31554S01X1	LC										KMT2D p.G4767X;TP53 p.P118fs;EGFR Amplification	0	3
33482S01X1	LC											0	0
37083S01X1	LC										TP53 p.P45fs;FAT1 Splice_Site;CCND1 Amplification;FGF19 Amplification	0	4
38276S01X1	LC										KMT2D p.Q3480X;TP53 p.E162X	0	2
41815S01X1	LC										TP53 p.E126K	0	1
46482S01X1	LC										FAT1 p.R3400X;NOTCH1 p.E1624X	0	2
46628S01X1	LC										KMT2D p.S4446fs;TP53 p.E217X;TP53 p.L216F;FOXP1 p.Q447X	0	4
47344S01X3	LC											0	0
54931S01X1	LC										CREBBP p.A1435T;TP53 p.E155X	0	2
56508S01X1	LC										KMT2D p.P1157fs;TP53 Splice_Site;BAP1 p.R385X;AKT2 Amplification	0	4
57070S01X1	LC										FAT1 p.D1982fs;EPHA7 p.W206X;NOTCH1 p.E360X;MED12 p.E55D;AKT2 Amplification;AR Amplification;CCND1 Amplification;EGFR Amplification;FGF19 Amplification;PIK3CA Amplification	0	10
62632S01X1	LC										TP53 p.R116W;BAP1 p.Q272X;BCORL1 p.R72fs;BCORL1 p.R1196X	0	4
63250S01X1	LC										TP53 p.95_102del;SMAD4 p.Q334X;NFE2L2 p.16_16del;FAT1 p.R2917X;BCL6 Amplification	0	5
7886S01	LC										TP53 p.P8fs	0	1
8944S01	LC										TP53 p.V93fs;MYC Amplification	0	2
52765S01X1	NPC	Keytruda(MSI-H)			Olaparib(ATM p.E770X)	Tazemetostat(SMARCB1 p.F155fs)				LEVEL_1	CDKN2C p.R15fs;ATM p.E770X;KMT2D ;HNF1A p.P289fs;NFKBIA p.L34fs;CDH1 p.A592fs;TP53 p.H46fs;KEAP1 p.P130fs;CIC p.A1114fs;SMARCB1 p.F155fs;MLH1 p.N46fs;APC p.Q2109X;KMT2C p.P4302fs;KMT2C p.T2824fs;MSI-H	3	15
17096S01X1	NPC				Capecitabine+Trastuzumab+Tucatinib,Carboplatin-Taxol Regimen+Trastuzumab,Lapatinib+Trastuzumab,Trastuzumab,Trastuzumab Deruxtecan,Trastuzumab+Pertuzumab,Ado-Trastuzumab Emtansine,Lapatinib(ERBB2 Amplification)	Trametinib,Cobimetinib(NF1 p.G672X)				LEVEL_3B	AXIN1 p.V377fs;TP53 Splice_Site;NF1 p.G672X;CCND1 Amplification;ERBB2 Amplification;FAT1 Deletion;FGF19 Amplification	2	7
17379S01X1	NPC				Tipifarnib(HRAS p.Q61L);Debio1347,Erdafitinib,BGJ398,AZD4547(FGFR3-TACC3)					LEVEL_3B	HRAS p.Q61L;FGFR3-TACC3	2	2
52943S01X3	NPC					GSK2636771,AZD8186(PTEN p.N340fs);Palbociclib,Ribociclib,Abemaciclib(CDKN2A p.E120X)				LEVEL_4	PTEN p.N340fs;CDKN2A p.E120X;CCND1 Amplification;FGF19 Amplification	2	4
58490S01X1	NPC				Everolimus(TSC1 p.R735X)	Palbociclib,Ribociclib,Abemaciclib(CDKN2A Deletion)				LEVEL_3B	BAP1 p.S628fs;TSC1 p.R735X;CCND2 Amplification;CDKN2A Deletion;CDKN2B Deletion;KDM5A Amplification;KRAS Amplification	2	7
13625S01	NPC					GSK2636771,AZD8186(PTEN Deletion)				LEVEL_4	TP53 p.R148T;CDKN1B Deletion;PTEN Deletion	1	3
28864S01X1	NPC					Palbociclib,Ribociclib,Abemaciclib(CDKN2A Deletion)				LEVEL_4	TP53 p.C145X;CCND1 Amplification;CDKN2A Deletion;CDKN2B Deletion;FGF19 Amplification;MYC Amplification	1	6
34627S01X1	NPC					Palbociclib,Ribociclib,Abemaciclib(CDKN2A Deletion)				LEVEL_4	BAP1 Splice_Site;CDKN2A Deletion;CDKN2B Deletion	1	3
34787S02X1	NPC					Palbociclib,Ribociclib,Abemaciclib(CDKN2A p.35_38del)				LEVEL_4	TP53 Splice_Site;FAT1 p.T3059fs;CDKN2A p.35_38del;NOTCH1 p.E515X;MYCL Amplification	1	5
35566S01X1	NPC					Palbociclib,Ribociclib,Abemaciclib(CDKN2A Deletion)				LEVEL_4	CYLD p.Q634X;CDKN2A Deletion;MCL1 Amplification	1	3
36781S01X1	NPC				Sonidegib,Vismodegib(PTCH1 Splice_Site)					LEVEL_3B	TP53 p.R150fs;EP300 p.P557fs;PTCH1 Splice_Site;CCND2 Amplification;KDM5A Amplification;MDM4 Amplification;MITF Deletion;MYC Amplification;WT1 Deletion	1	9
37657S01X1	NPC					Palbociclib,Ribociclib,Abemaciclib(CDKN2A Deletion)				LEVEL_4	CDKN2A Deletion;CDKN2B Deletion;ERRFI1 Deletion;RB1 Deletion;SDHB Deletion;SPEN Deletion	1	6
38463S01X1	NPC					Palbociclib,Ribociclib,Abemaciclib(CDKN2A Deletion)				LEVEL_4	TP53 p.G73fs;CCND1 Amplification;CDKN2A Deletion;FGF19 Amplification	1	4
39704S01X1	NPC					Palbociclib,Ribociclib,Abemaciclib(CDKN2A Deletion)				LEVEL_4	NFKBIA p.R53fs;CDKN2A Deletion;CDKN2B Deletion;EPHA3 Deletion	1	4
42063S01	NPC					Palbociclib,Ribociclib,Abemaciclib(CDKN2A Deletion)				LEVEL_4	AXIN1 p.G508fs;CYLD p.Q820X;CDKN2A Deletion;CDKN2B Deletion	1	4
44163S01	NPC					Palbociclib,Ribociclib,Abemaciclib(CDKN2A Deletion)				LEVEL_4	CDKN2A Deletion;CDKN2B Deletion	1	2
49271S01X1	NPC				Ado-Trastuzumab Emtansine,Neratinib(ERBB2 p.R678Q)					LEVEL_3B	CYLD p.S368X;ERBB2 p.R678Q;TGFBR2 p.E125fs;VHL Deletion	1	4
50946S01X1	NPC					Palbociclib,Ribociclib,Abemaciclib(CDKN2A Deletion)				LEVEL_4	CDKN2A Deletion;CDKN2B Deletion	1	2
54259S01X1	NPC				Olaparib(BARD1 p.H407fs)					LEVEL_3B	KMT2D p.F4009fs;KMT2D p.C1260fs;BARD1 p.H407fs	1	3
54871S01X1	NPC				Everolimus(TSC1 p.M158V)					LEVEL_3B	CYLD p.E292fs;KMT2C p.K2797fs;TSC1 p.M158V	1	3
55983S01X1	NPC					GSK2636771,AZD8186(PTEN p.P89fs)				LEVEL_4	PTEN p.P89fs	1	1
61226S01X1	NPC				Binimetinib,Binimetinib+Ribociclib(NRAS p.G13R)					LEVEL_3B	NRAS p.G13R;CYLD p.Q592X;CYLD Splice_Site;TGFBR1 p.G209X;CDKN2B Deletion	1	5
62398S01X1	NPC					Palbociclib,Ribociclib,Abemaciclib(CDKN2A Deletion)				LEVEL_4	NOTCH2 p.P2297fs;CDKN2A Deletion;CDKN2B Deletion	1	3
11936S01X1	NPC											0	0
12181S01X1	NPC										TP53 p.R116W;KDR Amplification;KIT Amplification;PDGFRA Amplification	0	4
12381S01	NPC											0	0
13324S02X1	NPC											0	0
13624S01	NPC										TP53 p.R210X;SETD2 p.E1749X	0	2
14458S01X1	NPC											0	0
14598S01X1	NPC											0	0
14620S01X1	NPC										GRIN2A Deletion;SUFU Deletion	0	2
16305S01X1	NPC										BAP1 Splice_Site;CCND1 Amplification;FGF19 Amplification	0	3
17340S01X1	NPC										JAK1 p.G1068fs	0	1
18104S01X1	NPC										KMT2D p.L1271fs	0	1
18454S01X1	NPC											0	0
18682S01	NPC										LZTR1 Deletion	0	1
19010S01	NPC										CCND1 Amplification;FGF19 Amplification	0	2
22755S01X1	NPC											0	0
25206S01X1	NPC											0	0
25660S01X1	NPC										KMT2C p.E545X	0	1
27095S01X1	NPC											0	0
28164S01X1	NPC										BAP1 p.Q28X;CCND1 Amplification;FGF19 Amplification	0	3
28326S01X1	NPC										NFKBIA p.K238fs	0	1
28788S01X1	NPC										EP300 p.P1502R;MAP2K4 Deletion	0	2
32523S01X1	NPC											0	0
33089S01X1	NPC										EGFR Amplification	0	1
33934S01X1	NPC											0	0
35798S01X1	NPC											0	0
36550S01X3	NPC											0	0
37542S01X1	NPC											0	0
37733S02	NPC											0	0
38981S01X1	NPC										AKT2 p.E17K;FAT1 p.E685fs	0	2
40570S01X1	NPC											0	0
41724S01X1	NPC										NUP93 p.E14K;TP53 p.R148T	0	2
42736S01X1	NPC										NFKBIA p.L148fs	0	1
43738S01X1	NPC											0	0
44698S01X1	NPC										PBRM1 p.R926fs	0	1
44846S01X3	NPC											0	0
45418S01X1	NPC											0	0
45695S01X1	NPC										TP53 p.R81X;CCND1 Amplification;FGF19 Amplification	0	3
45864S01	NPC										NFKBIA p.V119fs;CCND1 Amplification;FGF19 Amplification	0	3
47728S01X1	NPC											0	0
48142S01X1	NPC										TP53 Splice_Site	0	1
49105S01X1	NPC											0	0
50875S01X1	NPC										CYLD p.S368X;SETD2 p.R620X	0	2
51089S01X1	NPC										SPEN p.K1196fs;MCL1 Amplification	0	2
53558S01X1	NPC											0	0
54182S01X1	NPC										TP53 p.G113A	0	1
54303S01X1	NPC										TP53 p.R81X	0	1
54592S01X1	NPC										KMT2A p.Q2053X;CCND1 Amplification;FGF19 Amplification	0	3
54667S01X1	NPC										TP53 p.R148T	0	1
56109S01X1	NPC										JAK1 Splice_Site	0	1
57966S02X1	NPC											0	0
58072S01	NPC										TP53 Splice_Site;SMAD4 p.Q334X;PPP2R1A p.P549fs;RBM10 p.A209fs	0	4
58559S01X3	NPC											0	0
59630S01X1	NPC										TGFBR2 p.W322X;NOTCH1 p.V1671fs	0	2
62018S01X1	NPC											0	0
62346S01X1	NPC										TP53 p.K188fs	0	1
62391S01X1	NPC										CYLD p.S368X	0	1
62516S01X1	NPC										KDM5C p.L593fs	0	1
62625S01X1	NPC											0	0
6637S02	NPC											0	0
9832S01	NPC										VHL Deletion	0	1
10810S01	OCC				Olaparib(CDK12 p.K806X);Capecitabine+Trastuzumab+Tucatinib,Carboplatin-Taxol Regimen+Trastuzumab,Lapatinib+Trastuzumab,Trastuzumab,Trastuzumab Deruxtecan,Trastuzumab+Pertuzumab,Ado-Trastuzumab Emtansine,Lapatinib(ERBB2 Amplification)	Pembrolizumab,Nivolumab,Cemiplimab(CDK12 p.K806X)				LEVEL_3B	TP53 p.R64X;CDK12 p.K806X;ERBB2 Amplification	3	3
32403S01X1	OCC				Olaparib(CDK12 Splice_Site);Capecitabine+Trastuzumab+Tucatinib,Carboplatin-Taxol Regimen+Trastuzumab,Lapatinib+Trastuzumab,Trastuzumab,Trastuzumab Deruxtecan,Trastuzumab+Pertuzumab,Ado-Trastuzumab Emtansine,Lapatinib(ERBB2 Amplification)	Pembrolizumab,Nivolumab,Cemiplimab(CDK12 Splice_Site)				LEVEL_3B	CDK12 Splice_Site;ERBB2 Amplification	3	2
47011S01X3	OCC				Olaparib(CDK12 p.T893fs);Capecitabine+Trastuzumab+Tucatinib,Carboplatin-Taxol Regimen+Trastuzumab,Lapatinib+Trastuzumab,Trastuzumab,Trastuzumab Deruxtecan,Trastuzumab+Pertuzumab,Ado-Trastuzumab Emtansine,Lapatinib(ERBB2 Amplification)	Pembrolizumab,Nivolumab,Cemiplimab(CDK12 p.T893fs)				LEVEL_3B	TP53 Splice_Site;CDK12 p.T893fs;ERBB2 Amplification	3	3
62564S01X1	OCC				Ado-Trastuzumab Emtansine,Neratinib(ERBB2 p.V777delinsVGSP);Capecitabine+Trastuzumab+Tucatinib,Carboplatin-Taxol Regimen+Trastuzumab,Lapatinib+Trastuzumab,Trastuzumab,Trastuzumab Deruxtecan,Trastuzumab+Pertuzumab,Ado-Trastuzumab Emtansine,Lapatinib(ERBB2 Amplification)	Trametinib,Cobimetinib(NF1 p.E1089X)				LEVEL_3B	TP53 p.Q60X;NF1 p.E1089X;ERBB2 p.V777delinsVGSP;ERBB2 Amplification	3	4
15425S01X1	OCC			Tipifarnib(HRAS p.G13C)		Palbociclib,Ribociclib,Abemaciclib(CDKN2A Deletion)				LEVEL_3A	HRAS p.G13C;CDKN2A Deletion	2	2
34104S01X1	OCC				Trametinib(BRAF p.K601N)	PLX8394(BRAF p.K601N)				LEVEL_3B	BRAF p.K601N	2	1
40335S01X1	OCC				Olaparib(CHEK2 p.Q20X)	Palbociclib,Ribociclib,Abemaciclib(CDKN2A p.E120X)				LEVEL_3B	NOTCH2 p.R1838X;CHEK2 p.Q20X;CDKN2A p.E120X	2	3
40862S01X1	OCC					Palbociclib,Ribociclib,Abemaciclib(CDKN2A p.W110X);Palbociclib,Ribociclib,Abemaciclib(CDKN2A p.E61X)				LEVEL_4	TP53 p.R64X;CDKN2A p.W110X;CDKN2A p.E61X;NOTCH1 p.D680fs;EGFR Amplification	2	5
50862S01X1	OCC			Tipifarnib(HRAS p.Q61K)	AZD5363(AKT1 p.E17K)					LEVEL_3A	HRAS p.Q61K;AKT1 p.E17K;TP53 Splice_Site	2	3
51177S01X1	OCC				Sonidegib,Vismodegib(PTCH1 p.E397X)	Palbociclib,Ribociclib,Abemaciclib(CDKN2A Deletion)				LEVEL_3B	PTCH1 p.E397X;CDKN2A Deletion;CDKN2B Deletion;KDR Amplification;KIT Amplification;MYC Amplification;PDGFRA Amplification	2	7
52826S01X1	OCC				Olaparib(PALB2 p.Q559X)	Palbociclib,Ribociclib,Abemaciclib(CDKN2A p.H83Y)				LEVEL_3B	PALB2 p.Q559X;TP53 p.Q33X;CDKN2A p.H83Y;CCND1 Amplification;EGFR Amplification;FGF19 Amplification	2	6
57868S01X1	OCC				Fulvestrant+Alpelisib,GDC-0077,Copanlisib+Fulvestrant(PIK3CA p.E545K)	Palbociclib,Ribociclib,Abemaciclib(CDKN2A Deletion)				LEVEL_3B	TP53 p.Q199H;BAP1 Splice_Site;PIK3CA p.E545K;CDKN2A Deletion;CDKN2B Deletion	2	5
57969S01X1	OCC				Fulvestrant+Alpelisib,GDC-0077,Copanlisib+Fulvestrant(PIK3CA p.H1047R)	Palbociclib,Ribociclib,Abemaciclib(CDKN2A p.S73R)				LEVEL_3B	PIK3CA p.H1047R;CDKN2A p.S73R	2	2
60632S01X1	OCC				Niraparib,Olaparib,Talazoparib,Rucaparib(BRCA1 p.S110fs)	GSK2636771,AZD8186(PTEN Splice_Site)				LEVEL_3B	PTEN Splice_Site;BRCA1 p.S110fs;MYC Amplification;RB1 Deletion	2	4
62465S01X1	OCC				Capecitabine+Trastuzumab+Tucatinib,Carboplatin-Taxol Regimen+Trastuzumab,Lapatinib+Trastuzumab,Trastuzumab,Trastuzumab Deruxtecan,Trastuzumab+Pertuzumab,Ado-Trastuzumab Emtansine,Lapatinib(ERBB2 Amplification)	Palbociclib,Ribociclib,Abemaciclib(CDKN2A p.R80X)				LEVEL_3B	TP53 Splice_Site;CDKN2A p.R80X;CCND1 Amplification;ERBB2 Amplification;FGF19 Amplification	2	5
8420S01	OCC				Debio1347,BGJ398,Erdafitinib,AZD4547(FGFR1 Amplification)	Palbociclib,Ribociclib,Abemaciclib(CDKN2A p.D153N)				LEVEL_3B	TP53 p.P27fs;CDKN2A p.D153N;CCND1 Amplification;FGF19 Amplification;FGFR1 Amplification;MCL1 Amplification	2	6
10428S01	OCC					Debio1347,BGJ398,Erdafitinib,AZD4547(FGFR1-PLAG1)				LEVEL_4	ARID1A p.Q2115X;FGFR1-PLAG1	1	2
17973S01X1	OCC					Palbociclib,Ribociclib,Abemaciclib(CDKN2A p.L121_G122delinsPARGPGX)				LEVEL_4	TP53 p.E126K;CDKN2A p.L121_G122delinsPARGPGX;CCND1 Amplification	1	3
27895S01X1	OCC			Tipifarnib(HRAS p.G12S)						LEVEL_3A	HRAS p.G12S;TP53 p.Q199X	1	2
30212S01X1	OCC				Olaparib,Talazoparib,Rucaparib,Niraparib(BRCA2 p.S3144fs)					LEVEL_3B	JAK1 p.V658fs;KMT2A p.S1619fs;BRCA2 p.S3144fs;TP53 p.Y68_G69delinsX;EP300 p.L1175fs	1	5
31482S02X1	OCC					Palbociclib,Ribociclib,Abemaciclib(CDKN2A p.E69X)				LEVEL_4	CDKN2A p.E69X	1	1
33942S01X1	OCC					Trametinib,Cobimetinib(NF1 p.K1593X)				LEVEL_4	ARID1A p.G2087V;AXIN1 p.G236X;TP53 p.V140E;NF1 p.K1593X;SMAD4 p.G386S	1	5
34108S02X1	OCC			Tipifarnib(HRAS p.Q61R)						LEVEL_3A	HRAS p.Q61R	1	1
35719S01X1	OCC					Palbociclib,Ribociclib,Abemaciclib(CDKN2A p.P48L)				LEVEL_4	TP53 p.R205C;BRAF p.T599K;CDKN2A p.P48L;CCND1 Amplification;FGF19 Amplification	1	5
37336S01X1	OCC					Palbociclib,Ribociclib,Abemaciclib(CDKN2A p.I154fs)				LEVEL_4	TP53 p.R210X;CDKN2A p.I154fs	1	2
38886S01X3	OCC					Palbociclib,Ribociclib,Abemaciclib(CDKN2A p.R58X)				LEVEL_4	TP53 p.R81X;CDKN2A p.R58X	1	2
38888S01X3	OCC					Palbociclib,Ribociclib,Abemaciclib(CDKN2A p.W110X)				LEVEL_4	TP53 p.L125P;FAT1 p.Q3636fs;CDKN2A p.W110X;CCND1 Amplification;FGF19 Amplification	1	5
40367S01X1	OCC				Dabrafenib,Dabrafenib+Trametinib,Encorafenib+Cetuximab,Encorafenib+Panitumumab,Trametinib,Vemurafenib,Vemurafenib+Cobimetinib,Encorafenib+Binimetinib(BRAF p.V600E)					LEVEL_3B	BRAF p.V600E;KMT2C p.P2328fs	1	2
41077S01X1	OCC				Cabozantinib,Selpercatinib,BLU-667,Vandetanib(RET-GRIN2B)					LEVEL_3B	TP53 p.R116W;RET-GRIN2B	1	2
43366S03X1	OCC					Palbociclib,Ribociclib,Abemaciclib(CDKN2A p.R58X)				LEVEL_4	FAT1 p.R885X;CDKN2A p.R58X	1	2
45247S01X1	OCC				Fulvestrant+Alpelisib,GDC-0077,Copanlisib+Fulvestrant(PIK3CA p.E545G)					LEVEL_3B	KMT2D p.R2734X;TP53 p.W52X;SMAD4 p.Q442X;PIK3CA p.E545G;CCND1 Amplification;FGF19 Amplification	1	6
45318S01X1	OCC				Debio1347,BGJ398,Erdafitinib,AZD4547(FGFR1 Amplification)					LEVEL_3B	NOTCH1 p.V2453fs;ARID1B Deletion;ERRFI1 Deletion;FGFR1 Amplification;SPEN Deletion	1	5
48526S01X1	OCC				Everolimus(TSC1 p.N840fs)					LEVEL_3B	TP53 Splice_Site;FAT1 p.T1951fs;FAT1 p.Q801X;TSC1 p.N840fs;CCND1 Amplification;FGF19 Amplification	1	6
48546S01X1	OCC			Tipifarnib(HRAS p.Q61R)						LEVEL_3A	HRAS p.Q61R;BTG1 Deletion	1	2
48928S01X1	OCC					Palbociclib,Ribociclib,Abemaciclib(CDKN2A p.W110X)				LEVEL_4	TP53 p.E154K;TP53 p.M105I;CDKN2A p.W110X	1	3
48998S01X1	OCC				Capecitabine+Trastuzumab+Tucatinib,Carboplatin-Taxol Regimen+Trastuzumab,Lapatinib+Trastuzumab,Trastuzumab,Trastuzumab Deruxtecan,Trastuzumab+Pertuzumab,Ado-Trastuzumab Emtansine,Lapatinib(ERBB2 Amplification)					LEVEL_3B	TP53 p.R210fs;ERBB2 Amplification	1	2
50255S01X1	OCC				Fulvestrant+Alpelisib,GDC-0077,Copanlisib+Fulvestrant(PIK3CA p.E545K)					LEVEL_3B	RB1 p.E352fs;SETD2 p.E577X;ATR Splice_Site;PIK3CA p.E545K;KMT2C p.K2797fs;KDM6A p.Q20X	1	6
51013S01X1	OCC					Trametinib,Cobimetinib(NF1 p.Q1981X)				LEVEL_4	TP53 p.G78fs;NF1 p.Q1981X	1	2
51454S01X1	OCC					Palbociclib,Ribociclib,Abemaciclib(CDKN2A p.R80X)				LEVEL_4	SMARCA4 p.L754fs;FBXW7 p.R425G;CDKN2A p.R80X	1	3
52088S01X1	OCC					Crizotinib(SLC7A5-MET)				LEVEL_4	SLC7A5-MET	1	1
52089S01X4	OCC			Tipifarnib(HRAS p.G12D)						LEVEL_3A	HRAS p.G12D;NOTCH1 p.P1729fs	1	2
55118S01X1	OCC				Fulvestrant+Alpelisib,GDC-0077,Copanlisib+Fulvestrant(PIK3CA p.G106V)					LEVEL_3B	TP53 p.S109F;PIK3CA p.G106V	1	2
56765S01X1	OCC					Palbociclib,Ribociclib,Abemaciclib(CDKN2A p.R80X)				LEVEL_4	KMT2D p.L5318fs;ASXL1 p.R965X;CDKN2A p.R80X;KDM6A p.Q147X;EGFR Amplification	1	5
60348S01X1	OCC					Palbociclib,Ribociclib,Abemaciclib(CDKN2A Deletion)				LEVEL_4	TP53 p.R141L;CDKN2A Deletion;CDKN2B Deletion;FGF19 Amplification;MYC Amplification	1	5
60358S01X1	OCC				Milademetan Tosylate,RO5045337(MDM2 Amplification)					LEVEL_3B	CCND1 Amplification;FGF19 Amplification;MDM2 Amplification	1	3
62005S01X1	OCC				Fulvestrant+Alpelisib,GDC-0077,Copanlisib+Fulvestrant(PIK3CA p.H1047R)					LEVEL_3B	TP53 Splice_Site;PIK3CA p.H1047R;FAT1 p.I842fs;CCND1 Amplification;FGF19 Amplification	1	5
63013S01X1	OCC			Tipifarnib(HRAS p.Q61L)						LEVEL_3A	HRAS p.Q61L;HNF1A p.Q520X;TP53 Splice_Site	1	3
10292S01	OCC										FAT1 p.E4096X;BCL6 Amplification	0	2
12561S01	OCC										RUNX1 p.H321fs	0	1
12566S01X1	OCC											0	0
13877S01	OCC										EZH2 Amplification	0	1
18122S01X1	OCC										TP53 p.G113C	0	1
18935S01X1	OCC										CBL p.E276K;TP53 p.R150W;CCND1 Amplification;EGFR Amplification;FGF19 Amplification;MYC Amplification	0	6
26092S01X1	OCC											0	0
26431S01X1	OCC										NOTCH1 p.E794fs	0	1
26615S01X1	OCC										TP53 p.R116Q	0	1
26784S01X3	OCC										TP53 p.R150W	0	1
26810S01X1	OCC										TP53 Splice_Site	0	1
27570S01X1	OCC										ARID1B p.H1502fs;KDM6A Splice_Site;RBM10 Splice_Site	0	3
29513S01X1	OCC										TP53 p.N213_E214delinsNX;TP53 p.R116Q;CCND1 Amplification;FGF19 Amplification	0	4
30428S01X1	OCC											0	0
31252S02X1	OCC										CREBBP p.Q1765X	0	1
31484S01X1	OCC										MYCN p.P44L;SETD2 p.Y1671X	0	2
32859S01X1	OCC											0	0
35347S01X1	OCC										TP53 p.V140L;TP53 p.R116Q;SETD2 p.W1217X;CCND1 Amplification;EGFR Amplification;FGF19 Amplification	0	6
36211S01X1	OCC										TP53 p.R174X	0	1
39095S01X1	OCC										TP53 p.E139Q	0	1
41566S01X1	OCC										TP53 Splice_Site;CCND1 Amplification;CDK6 Amplification;FGF19 Amplification	0	4
41700S01X1	OCC										NOTCH1 p.C440F	0	1
41993S01X1	OCC											0	0
42992S01X1	OCC											0	0
42994S02X1	OCC										TP53 p.C110Y;FAT1 p.R2597X;BCOR p.Q1196X	0	3
43207S01X1	OCC										EGFR Amplification	0	1
44262S02X1	OCC										TP53 p.S128fs;FGF19 Amplification	0	2
44345S01X1	OCC											0	0
44767S01	OCC										TP53 p.R116W	0	1
46159S01X1	OCC											0	0
46164S01X1	OCC										CCND1 Amplification;FGF19 Amplification	0	2
46907S01X1	OCC										TP53 p.H47fs	0	1
47012S01	OCC										SYK p.R42H;CARD11 Amplification;CRBN Deletion;SUFU Deletion	0	4
47382S01X1	OCC										TP53 p.Q199X	0	1
48051S01X1	OCC											0	0
48065S01X1	OCC										TP53 p.R81X	0	1
48927S01X1	OCC										AKT2 p.E17K;NUTM1-BRD4	0	2
49619S01X1	OCC										TP53 p.E66X;PBRM1 p.V1139fs;CCND1 Amplification;FGF19 Amplification;BRD4-ILVBL	0	5
50605S01X1	OCC										TP53 Splice_Site;FAT1 p.Q3887fs;FAT1 p.P3798fs;KMT2C p.Q195X	0	4
51256S01X1	OCC											0	0
51498S01X1	OCC											0	0
51673S01X1	OCC										KMT2D p.H5114fs;TET2 p.S794X	0	2
52357S01X1	OCC										FAT1 p.R3665X	0	1
53062S01X1	OCC										TP53 p.R141S	0	1
53163S01X1	OCC										JAK1 p.E871K;RB1 p.S576X	0	2
53572S01X1	OCC										CDK4 p.R24C;TP53 p.C143Y;CCND1 Amplification;FGF19 Amplification	0	4
53694S01X1	OCC										BCOR p.A385fs	0	1
53907S01X1	OCC										TP53 p.R174X;CCND1 Amplification	0	2
54355S03	OCC										TP53 p.A175fs	0	1
54600S01X1	OCC											0	0
55844S01X1	OCC										TP53 Splice_Site;FAT1 p.Q2355X	0	2
56685S01X1	OCC										TP53 p.R150W;CCND1 Amplification	0	2
57773S01X1	OCC										AKT1 p.W80R;TP53 p.R148I;BCOR Deletion;RBM10 Deletion	0	4
57866S01X1	OCC										NOTCH2 p.R1838X;TP53 p.R135L	0	2
58325S01X1	OCC										FAT1 p.K189_D190delinsX	0	1
58927S01X1	OCC										CCND1 Amplification;EGFR Amplification;FGF19 Amplification;MYC Amplification	0	4
59110S01X1	OCC										TP53 p.R77fs;SETD2 p.I1476fs	0	2
61015S01X1	OCC											0	0
62040S01X1	OCC										ERRFI1 Deletion;PIK3R1 Deletion	0	2
8193S01	OCC											0	0
8544S01	OCC										BCOR p.N1409_A1410delinsGHCQX	0	1
8566S02	OCC										TP53 p.R116Q;MCL1 Amplification	0	2
9038S01	OCC										TP53 p.150_151del;TP53 p.N107I;TP53 p.V11fs;CIC p.Q834X;MSH6	0	5
9339S01	OCC										RB1 p.Q257X;TP53 Splice_Site	0	2
10179S01	OPC				Debio1347,BGJ398,Erdafitinib,AZD4547(FGFR1 Amplification)	Palbociclib,Ribociclib,Abemaciclib(CDKN2A Deletion)				LEVEL_3B	APC p.Q1349X;APC p.S1777X;CCND1 Amplification;CDKN2A Deletion;CDKN2B Deletion;FGF19 Amplification;FGFR1 Amplification	2	7
7899S01	OPC				Debio1347,BGJ398,Erdafitinib,AZD4547(FGFR1 Amplification)	Palbociclib,Ribociclib,Abemaciclib(CDKN2A Deletion)				LEVEL_3B	TP53 p.S51X;CCND1 Amplification;CDKN2A Deletion;FGF19 Amplification;FGFR1 Amplification	2	5
36901S01X3	OPC				Cabozantinib,Crizotinib(MET Amplification)					LEVEL_3B	TP53 p.C110fs;TGFBR2 p.E125fs;CARD11 p.K215M;MET Amplification	1	4
8723S01	OPC					Palbociclib,Ribociclib,Abemaciclib(CDKN2A Deletion)				LEVEL_4	PIK3R1 p.A128fs;CDKN2A Deletion;HNF1A Deletion	1	3
55142S01X1	OPC										TP53 p.Q33X;CCND1 Amplification;FGF19 Amplification	0	3
62630S01X1	OPC										TET2 p.C1271G;CCND1 Amplification;FGF19 Amplification	0	3
9155S01	OPC										ATR p.Q1627X;FBXW7 p.S85X;FBXW7 p.S92X	0	3
13948S01X1	PSC				Fulvestrant+Alpelisib,GDC-0077,Copanlisib+Fulvestrant(PIK3CA p.R93Q);Poziotinib(EGFR p.A767delinsASVD)					LEVEL_3B	RB1 p.S838X;TP53 p.R141C;PIK3CA p.R93Q;EGFR p.A767delinsASVD;EGFR Amplification;VHL Deletion	2	6
25643S01X1	PSC										TP53 p.Q199L;TP53 p.R117M	0	2
56283S01X1	PSC										SMARCA4 p.R1192H;NOTCH1 p.T2466fs	0	2
57041S01X1	PSC										TP53 p.Q35X;ATRX p.L2247fs;ATRX p.S1349X;AKT1 Amplification;CDKN1B Deletion;RB1 Deletion	0	6
26324S01X1	Unknown			Tipifarnib(HRAS p.G12S)		Palbociclib,Ribociclib,Abemaciclib(CDKN2A p.L78fs)				LEVEL_3A	HRAS p.G12S;ARID2 p.Q455X;TP53 p.R210X;TP53 p.R116Q;CDKN2A p.L78fs	2	5
42142S01X3	Unknown				Debio1347,BGJ398,Erdafitinib,AZD4547(FGFR1 Amplification)	Palbociclib,Ribociclib,Abemaciclib(CDKN2A Deletion)				LEVEL_3B	NF2 p.E70fs;BTG1 Deletion;CDKN2A Deletion;CDKN2B Deletion;FGFR1 Amplification	2	5
45267S01X1	Unknown				Fulvestrant+Alpelisib,GDC-0077,Copanlisib+Fulvestrant(PIK3CA p.E453Q)	Palbociclib,Ribociclib,Abemaciclib(CDKN2A p.R80X)				LEVEL_3B	TP53 p.R141H;PIK3CA p.E453Q;CDKN2A p.R80X;STAG2 p.E472X	2	4
61212S01X1	Unknown			Tipifarnib(HRAS p.G12C)		Palbociclib,Ribociclib,Abemaciclib(CDKN2A Splice_Site)				LEVEL_3A	HRAS p.G12C;EP300 p.Q1077X;CDKN2A Splice_Site	2	3
12769S01	Unknown				Olaparib(BARD1 p.A23fs)					LEVEL_3B	ARID1A p.L1731delinsX;BARD1 p.A23fs;EP300 p.Y1467fs;KMT2C p.V2069fs;BCOR p.F865fs;MED12 p.K68N	1	6
34978S01X1	Unknown					Palbociclib,Ribociclib,Abemaciclib(CDKN2A Deletion)				LEVEL_4	KMT2D p.R2801X;TP53 p.Y102delinsIHY;CDKN2A Deletion;CDKN2B Deletion;DICER1 Deletion;EPHA7 Deletion;FBXW7 Deletion;FUBP1 Deletion;MAP2K4 Deletion;PBRM1 Deletion;PRDM1 Deletion;RUNX1 Deletion	1	12
43809S01X1	Unknown				Olaparib,Talazoparib,Rucaparib,Niraparib(BRCA2 p.T3030fs)					LEVEL_3B	BRCA2 p.T3030fs;BCOR p.M1523fs	1	2
62197S01X1	Unknown					Palbociclib,Ribociclib,Abemaciclib(CDKN2A p.H83fs)				LEVEL_4	TP53 p.C143F;CDKN2A p.H83fs	1	2
62523S01X1	Unknown				Fulvestrant+Alpelisib,GDC-0077,Copanlisib+Fulvestrant(PIK3CA p.C420R)					LEVEL_3B	PIK3CA p.C420R;TET2 p.E1513X;FAT1 Splice_Site	1	3
9147S01	Unknown					Palbociclib,Ribociclib,Abemaciclib(CDKN2A p.W110X)				LEVEL_4	TP53 p.G134E;TP53 p.R64X;CDKN2A p.W110X	1	3
23471S02X1	Unknown											0	0
24630S01X1	Unknown										KMT2D p.A2659fs;TP53 p.E162X	0	2
33764S01X1	Unknown										TP53 p.R141C;CCND1 Amplification;CD274 Amplification;EGFR Amplification;FGF19 Amplification;JAK2 Amplification;PDCD1LG2 Amplification	0	7
34788S01X1	Unknown										TP53 p.E29X	0	1
45362S01X1	Unknown										TP53 p.R81X;FAT1 p.P1388fs;NOTCH1 p.W133X;MCL1 Amplification;MYC Amplification	0	5
52013S01X1	Unknown										BCOR p.I1053fs	0	1

## Sheet: Table S7
Table S7: Summary of genes with actionable alterations across different anatomic sites
Gene	Alteration type	Drug	Level*	HPC (%)	LC (%)	NPC (%)	OCC (%)	All (%)
CDKN2A	Deletion	Palbociclib, Ribociclib, Abemaciclib	Level_4	22.2	33.3	13.3	3.6	15.1
CDKN2A	SNVs/INDELs	Palbociclib, Ribociclib, Abemaciclib	Level_4	16.7	11.7	2.4	14.4	11.4
PIK3CA	SNVs/INDELs	Fulvestrant+Alpelisib, GDC-0077, Copanlisib+Fulvestrant	Level_3B	13.9	3.3	0	5.4	5
ERBB2	Amplification	Capecitabine+Trastuzumab+Tucatinib, Carboplatin-Taxol Regimen+Trastuzumab, Lapatinib+Trastuzumab, Trastuzumab, Trastuzumab Deruxtecan, Trastuzumab+Pertuzumab, Ado-Trastuzumab Emtansine, Lapatinib	Level_3B	8.3	3.3	1.2	5.4	3.8
FGFR1	Amplification	Debio1347, BGJ398,Erdafitinib, AZD4547	Level_3B	8.3	5	0	1.8	3.5
HRAS	SNVs/INDELs	Tipifarnib	Level_3A	0	0	1.2	6.3	3.2
PTEN	SNVs/INDELs	GSK2636771, AZD8186	Level_4	5.6	5	2.4	0.9	2.5
TSC1	SNVs/INDELs	Everolimus	Level_3B	2.8	3.3	2.4	0.9	1.9
MET	Amplification	Cabozantinib, Crizotinib	Level_3B	2.8	5	0	0	1.6
CDK12	SNVs/INDELs	Olaparib	Level_3B	2.8	0	0	2.7	1.3
CDK12	SNVs/INDELs	Pembrolizumab, Nivolumab, Cemiplimab	Level_4	2.8	0	0	2.7	1.3
NF1	SNVs/INDELs	Trametinib, Cobimetinib	Level_4	0	0	1.2	2.7	1.3
MDM2	Amplification	Milademetan Tosylate, RO5045337	Level_3B	5.6	0	0	0.9	0.9
BRCA2	SNVs/INDELs	Olaparib, Talazoparib, Rucaparib, Niraparib	Level_3B	0	1.7	0	0.9	0.9
ERBB2	SNVs/INDELs	Ado-Trastuzumab Emtansine, Neratinib	Level_3B	0	1.7	1.2	0.9	0.9
PTEN	Deletion	GSK2636771, AZD8186	Level_4	0	1.7	1.2	0	0.6
FGFR3-TACC3	Fusion	Debio1347, Erdafitinib, BGJ398, AZD4547	Level_3B	0	1.7	1.2	0	0.6
/	MSI-H	Keytruda	Level_1	0	1.7	1.2	0	0.6
BARD1	SNVs/INDELs	Olaparib	Level_3B	0	0	1.2	0	0.6
BRAF	SNVs/INDELs	Dabrafenib, Dabrafenib+Trametinib, Encorafenib+Cetuximab, Encorafenib+Panitumumab, Trametinib, Vemurafenib, Vemurafenib+Cobimetinib, Encorafenib+Binimetinib	Level_3B	0	0	0	1.8	0.6
BRCA1	SNVs/INDELs	Niraparib,Olaparib, Talazoparib,Rucaparib	Level_3B	2.8	0	0	0.9	0.6
PTCH1	SNVs/INDELs	Sonidegib, Vismodegib	Level_3B	0	0	1.2	0.9	0.6
BRAF	SNVs/INDELs	PLX8394	Level_4	0	0	0	1.8	0.6
CDK4	Amplification	Palbociclib, Abemaciclib	Level_3B	2.8	0	0	0	0.3
TEX10-NTRK2	Fusion	Larotrectinib, Entrectinib	Level_1	0	1.7	0	0	0.3
RET-GRIN2B	Fusion	Cabozantinib, Selpercatinib, BLU-667, Vandetanib	Level_3B	0	0	0	0.9	0.3
FGFR1-PLAG1	Fusion	Debio1347, BGJ398, Erdafitinib, AZD4547	Level_4	0	0	0	0.9	0.3
SLC7A5-MET	Fusion	Crizotinib	Level_4	0	0	0	0.9	0.3
AKT1	SNVs/INDELs	AZD5363	Level_3B	0	0	0	0.9	0.3
ATM	SNVs/INDELs	Olaparib	Level_3B	0	0	1.2	0	0.3
CHEK2	SNVs/INDELs	Olaparib	Level_3B	0	0	0	0.9	0.3
EGFR	SNVs/INDELs	Poziotinib	Level_3B	0	0	0	0	0.3
KIT	SNVs/INDELs	Imatinib	Level_3B	0	1.7	0	0	0.3
NRAS	SNVs/INDELs	Binimetinib, Binimetinib+Ribociclib	Level_3B	0	0	1.2	0	0.3
PALB2	SNVs/INDELs	Olaparib	Level_3B	0	0	0	0.9	0.3
KRAS	SNVs/INDELs	Trametinib, Cobimetinib, Binimetinib	Level_4	0	1.7	0	0	0.3
SMARCB1	SNVs/INDELs	Tazemetostat	Level_4	0	0	1.2	0	0.3
